# Supplementary material for: A Scoping Review of Patient Health-Related Quality of Life Following Surgery or Molecular Testing for Individuals with Indeterminate Thyroid Nodules
Source: Healthcare (Basel). 2024 Oct 11;12(20):2025. doi: 10.3390/healthcare12202025 (PMC11507389; doi:10.3390/healthcare12202025)
Supplement: Supplementary file 1 [file healthcare-12-02025-s001.zip]

Archive with 1 entries (1 files):
- healthcare-3155062-supplementary.pdf
